# Supplementary material for: Targeted Radiation Exposure Induces Accelerated Aortic Valve Remodeling in ApoE−/− Mice
Source: J Clin Med. 2023 Sep 8;12(18):5854. doi: 10.3390/jcm12185854 (PMC10531867; doi:10.3390/jcm12185854)
Supplement: Supplementary file 1 [file jcm-12-05854-s001.zip]

Archive with 1 entries (1 files):
- jcm-2545907-supplementary.pdf
